# Supplementary material for: Isolation, characterization, identification, genomics and analyses of bioaccumulation and biosorption potential of two arsenic-resistant bacteria obtained from natural environments
Source: Sci Rep. 2024 Mar 8;14:5716. doi: 10.1038/s41598-024-56082-6 (PMC10924095; doi:10.1038/s41598-024-56082-6)
Supplement: Supplementary file 8 — Supplementary Table S4. [file 41598_2024_56082_MOESM8_ESM.csv]

Organism name	Gene Name	Description	Scientific Name	Max Score	Total Score	Query Cover	E value	Per. Ident	Acc. Len	Accession
PF14	arsB	arsenic transporter [Alcaligenes]	Alcaligenes	724	724	94%	0	99.75	429	WP_203145457.1
PF14	arsB	arsenic transporter [Alcaligenes nematophilus]	Alcaligenes nematophilus	723	723	94%	0	99.51	429	WP_268379082.1
KG1D	arsB	arsenic transporter [Serratia marcescens]	Serratia marcescens	752	752	99%	0	99.53	429	MBH3275183.1
KG1D	arsB	arsenic transporter [Serratia]	Serratia	751	751	99%	0	100	429	WP_004935077.1
PF14	arsC	arsenate reductase (glutaredoxin) [Alcaligenes]	Alcaligenes	292	292	0.99	2.00E-99	100	143	WP_009460703.1
PF14	arsC	arsenate reductase (glutaredoxin) [Alcaligenes sp. 1735tsa3]	Alcaligenes sp. 1735tsa3	292	292	99%	3.00E-99	99.3	143	WP_254002267.1
KG1D	arsC	glutaredoxin-dependent arsenate reductase [Serratia]	Serratia	290	290	0.99	9.00E-99	100	143	WP_033632701.1
KG1D	arsC	glutaredoxin-dependent arsenate reductase [Serratia nematodiphila]	Serratia nematodiphila	290	290	99%	1.00E-98	99.3	143	WP_254734246.1
PF14	arsR1	metalloregulator ArsR/SmtB family transcription factor [Alcaligenes]	Alcaligenes	218	218	0.99	4.00E-71	100	107	WP_009460707.1
PF14	arsR1	metalloregulator ArsR/SmtB family transcription factor [Alcaligenes]	Alcaligenes	216	216	99%	1.00E-70	99.07	107	WP_083054599.1
KG1D	arsR1	metalloregulator ArsR/SmtB family transcription factor [Serratia]	Serratia	219	219	0.99	1.00E-71	100	108	WP_033632700.1
KG1D	arsR1	metalloregulator ArsR/SmtB family transcription factor [Serratia marcescens]	Serratia marcescens	218	218	99%	3.00E-71	99.07	108	WP_260952742.1
PF14	arsR2	metalloregulator ArsR/SmtB family transcription factor [Alcaligenes]	Alcaligenes	219	219	0.99	2.00E-71	100	108	WP_009456065.1
PF14	arsR2	metalloregulator ArsR/SmtB family transcription factor [Alcaligenes faecalis]	Alcaligenes faecalis	216	216	99%	2.00E-70	99.07	108	WP_088452339.1
KG1D	arsR2	metalloregulator ArsR/SmtB family transcription factor [Serratia marcescens]	Serratia marcescens	404	404	0.99	4.00E-141	100	227	WP_103085772.1
KG1D	arsR2	metalloregulator ArsR/SmtB family transcription factor [Serratia]	Serratia	404	404	99%	5.00E-141	99.56	227	WP_015377188.1
PF14	arsR3	helix-turn-helix domain-containing protein [Alcaligenes]	Alcaligenes	236	236	0.99	4.00E-78	100	117	WP_009457063.1
PF14	arsR3	helix-turn-helix domain-containing protein [Alcaligenes nematophilus]	Alcaligenes nematophilus	236	236	99%	8.00E-78	99.15	118	WP_266107775.1
KG1D	arsR3	metalloregulator ArsR/SmtB family transcription factor [Serratia]	Serratia	142	142	99%	3.00E-41	99.05	105	WP_016928218.1
KG1D	arsR3	metalloregulator ArsR/SmtB family transcription factor [Serratia marcescens]	Serratia marcescens	142	142	99%	3.00E-41	99.05	105	WP_243811189.1
PF14	arsR4	metalloregulator ArsR/SmtB family transcription factor [Alcaligenes]	Alcaligenes	209	209	0.99	1.00E-67	100	103	WP_009454586.1
PF14	arsR4	metalloregulator ArsR/SmtB family transcription factor [Alcaligenes nematophilus]	Alcaligenes nematophilus	207	207	99%	3.00E-67	99.03	103	WP_268378329.1
KG1D	arsR4	metalloregulator ArsR/SmtB family transcription factor [Enterobacterales]	Enterobacterales	214	214	0.99	6.00E-70	100	104	WP_004941008.1
KG1D	arsR4	transcriptional regulator [Serratia marcescens]	Serratia marcescens	214	214	99%	8.00E-70	99.04	104	BEN44313.1
